# Supplementary material for: Inhibition of soluble epoxide hydrolase in endotoxin induced pig lung injury
Source: Front Pharmacol. 2025 Sep 10;16:1652349. doi: 10.3389/fphar.2025.1652349 (PMC12457078; doi:10.3389/fphar.2025.1652349)
Supplement: Supplementary file 1 [file DataSheet1.xlsx]

## Sheet: AEPU conc 
			Con.: ng/mL
			In analyte	In 10uL blood
	1:-2h	20180131 Sample 004	0	0					950 in blood spots (nM)
	2:-2	20180131 Sample 005	0	0					LPS start	6 h	9 h
	4:_BL	20180131 Sample 006	7.5906	37.953				pig #4	95.7046	123.127	78.6468
	4:_6	20180131 Sample 007	9.76552	48.8276				pig #7	52.9572	162.376	171.656
	4:_12	20180131 Sample 008	6.2377	31.1885				pig #8	64.8405	99.3802	148.586
	5:_BL	20180131 Sample 009	0	0				pig #10	49.8009	66.4378
	5:_6	20180131 Sample 010	0	0				pig #12	51.1678	61.425
	5:_12	20180131 Sample 011	0	0				pig #14	46.9948	52.6943
	6:_BL	20180131 Sample 012	0	0				pig #18	84.3083	118.084	162.687
	6:_6	20180131 Sample 013	0	0				pig #20	48.3742	49.2376	42.0113
	6:_12	20180131 Sample 014	0	0				pig #22	63.3448	76.6199	47.8458
	7:_BL	20180131 Sample 015	4.20018	21.0009				Average	61.9437	89.9312	108.572
	7:_6	20180131 Sample 016	12.8785	64.3924				STD	17.3286	38.4322	59.1991
	7:_12	20180131 Sample 017	13.6145	68.0727
	8:_BL	20180131 Sample 018	5.14268	25.7134
	8:_6	20180131 Sample 019	7.88212	39.4106
	8:_12	20180131 Sample 020	11.7848	58.924
	9:_BL	20180131 Sample 021	0	0
	9:_6	20180131 Sample 022	0	0
	10:_BL	20180131 Sample 023	3.94985	19.7492
	10:_6	20180131 Sample 024	5.26937	26.3468
	11:_BL	20180131 Sample 025	0	0
	11:_6	20180131 Sample 026	0	0
	11:_12	20180131 Sample 027	0	0
	12:_BL	20180131 Sample 028	4.05826	20.2913
	12:_6	20180131 Sample 029	4.87179	24.3589
	13:_BL	20180131 Sample 030	0	0
	13:_6	20180131 Sample 031	0	0
	14:_BL	20180131 Sample 032	3.72729	18.6364
	14:_6	20180131 Sample 033	4.17933	20.8967
	14:_12	20180131 Sample 034	0	0
	15:_BL	20180131 Sample 035	0	0
	15:_6	20180131 Sample 036	0	0
	15:_12	20180131 Sample 037	3.21432	16.0716
	17:_BL	20180131 Sample 038	0	0
	17:_6	20180131 Sample 039	0	0
	17:_12	20180131 Sample 040	0	0
	18:_BL	20180131 Sample 041	6.68672	33.4336
	18:_6	20180131 Sample 042	9.36553	46.8277
	18:_12	20180131 Sample 043	12.9031	64.5157
	19:_BL	20180131 Sample 044	0	0
	19:_6	20180131 Sample 045	0	0
	19:_12	20180131 Sample 046	0	0
	20:_BL	20180131 Sample 047	3.83669	19.1834
	20:_6	20180131 Sample 048	3.90517	19.5259
	20:_12	20180131 Sample 049	3.33204	16.6602
	22:_BL	20180131 Sample 050	5.02405	25.1203
	22:_6	20180131 Sample 051	6.07694	30.3847
	22:_12	20180131 Sample 052	3.79479	18.9739

## Sheet: Oxylipins
Analyte nr								1	2	3	4	5	6	7	8	9	10	11	12	13	14	15	16	17	18	20	21	22	23	25	26	27	28	29	30	31	32	33	34	35	36	37	38	39	40	41	42	43	44
Bad chromatography (no 1 and 2), high blanks (no 22). Sample 21 overall error								9,10,13-TriHOME	9,12,13-TriHOME	PGF2a	Resolvin D1	Resolvin D2	TXB2	LTB4	PGD2	PGE2	9,10-DiHOME	12,13-DiHOME	9,10-DiHODE	12,13-DiHODE	15,16-DiHODE	5,6-DiHETrE	8,9-DiHETrE	11,12-DiHETrE	14,15-DiHETrE	8,9-DiHETE	11,12-DiHETE	14,15-DiHETE	17,18-DiHETE	7,8-DiHDPE	10,11-DiHDPE	13,14-DiHDPE	16,17-DiHDPE	19,20-DiHDPE	9-HODE	13-HODE	9-HOTrE	13-HOTrE	5-HETE	8-HETE	9-HETE	11-HETE	12-HETE	15-HETE	20-HETE	5-HEPE	12-HEPE	15-HEPE	17-HDoHE
LOQ (sample)	10xSD extraction blank			Lowest calibration point in curve				0.00599092	0.179728	0.014	0.00525896	0.0157769	0.106	0.0058841	0.00561702	0.00561702	0.065	0.0188871	0.000634209	0.078	0.136	0.017548	0.00584934	0.00584934	0.00584934	0.0058841	0.0058841	4.276	0.0058841	0.222	0.00546207	0.00546207	0.00546207	0.00546207	0.328354	0.762917	0.74782	0.0907393	0.538391	0.0185335	0.0617785	0.00617785	0.325204	0.144219	0.00617785	0.00621664	0.00621664	0.0186499	0.0574746
LOD (sample)	1/10 of lowest calibration point in curve							0.000599092	0.0179728	0.0014	0.000525896	0.00157769	0.0106	0.00058841	0.000561702	0.000561702	0.0065	0.00188871	6.34209e-05	0.0078	0.0136	0.0017548	0.000584934	0.000584934	0.000584934	0.00058841	0.00058841	0.4276	0.00058841	0.0222	0.000546207	0.000546207	0.000546207	0.000546207	0.0328354	0.0762917	0.074782	0.00907393	0.0538391	0.00185335	0.00617785	0.000617785	0.0325204	0.0144219	0.000617785	0.000621664	0.000621664	0.00186499	0.00574746
Extrapolation of calibration curve																																				yes
pmol/mL	Sample concentration between LOD and LOQ
			Pig #	Time (h)	1=sEHi, 0=placebo	Group
Schwein exblank 1								0.126586	<LOD	<LOD	<LOD	<LOD	<LOD	<LOD	<LOD	<LOD	0.00891694	<LOD	<LOD	<LOD	0.0318326	<LOD	<LOD	<LOD	<LOD	<LOD	<LOD	0.00983363	<LOD	<LOD	<LOD	<LOD	<LOD	<LOD	0.10104	0.225545	0.157551	0.010012	0.061076	<LOD	<LOD	<LOD	<LOD	0.0167614	<LOD	<LOD	<LOD	<LOD	<LOD
Schwein exblank 2								0.100039	<LOD	<LOD	<LOD	<LOD	0.0154412	<LOD	<LOD	<LOD	0.011352	<LOD	<LOD	<LOD	0.0373686	<LOD	<LOD	<LOD	<LOD	<LOD	<LOD	0.463389	<LOD	<LOD	<LOD	<LOD	<LOD	<LOD	0.0625612	0.21571	0.186575	<LOD	0.0816566	<LOD	<LOD	<LOD	<LOD	0.0189921	<LOD	<LOD	<LOD	<LOD	<LOD
Schwein1		Schwein1	1	0	1	sEH-i		4.78248	<LOD	<LOD	<LOD	<LOD	0.166737	<LOD	<LOD	<LOD	1.89988	10.0121	0.219182	0.604561	20.2089	<LOD	0.0869503	0.544023	1.31911	<LOD	0.0187727	0.256748	0.729882	<LOD	0.0211421	0.0566938	0.148645	1.25903	11.8985	50.2565	1.79364	2.03576	0.538062	0.0852369	<LOD	0.173399	0.314823	0.708064	0.200408	0.0626768	0.0293731	<LOD	<LOD
Schwein2		Schwein2	1	6	1	sEH-i		4.26953	<LOD	0.188752	<LOD	<LOD	1.19543	<LOD	<LOD	<LOD	6.01891	31.3804	1.07098	2.87721	78.0605	0.200223	0.62406	3.32165	14.5907	0.114763	0.126776	0.554706	5.00587	<LOD	0.164928	0.372963	1.12683	10.7073	15.838	66.8365	2.09252	2.58759	0.781122	0.165357	<LOD	0.868688	0.527299	1.53093	0.452032	0.0809845	0.065322	<LOD	<LOD
Schwein3		Schwein3	2	0	0	placebo		3.09782	<LOD	<LOD	<LOD	<LOD	0.113372	<LOD	<LOD	<LOD	1.09425	6.52917	0.164005	0.620704	14.4317	<LOD	0.0458191	0.312355	0.724663	<LOD	0.0157006	0.354278	0.369182	<LOD	<LOD	0.0220129	0.0528155	0.689808	7.0138	28.0263	1.06654	1.51797	0.684496	0.0995834	<LOD	0.124345	0.337555	0.303354	0.121064	0.0334293	0.0170173	<LOD	<LOD
Schwein4		Schwein4	2	6	0	placebo		4.19752	<LOD	0.860651	<LOD	<LOD	2.54844	0.329444	<LOD	<LOD	8.31205	43.4038	0.852726	2.56634	69.7224	<LOD	0.214509	1.69337	3.13921	0.0701101	0.0518444	0.559543	1.92661	<LOD	0.0708544	0.143146	0.301858	2.32544	35.7402	139.029	2.4315	6.81972	1.07874	0.185489	<LOD	0.71156	1.45386	1.37211	0.225098	0.0903761	0.064738	<LOD	0.169661
Schwein5		Schwein5	4	0	1	sEH-i		2.7537	<LOD	<LOD	<LOD	<LOD	0.314771	<LOD	<LOD	<LOD	8.85494	38.6923	1.31529	3.15068	77.5419	<LOD	0.0718355	0.6123	0.762552	<LOD	0.0310272	0.489134	1.19882	<LOD	0.024904	0.0376625	0.0682048	1.08551	50.5772	200.258	3.19591	9.0088	1.41136	0.210562	<LOD	0.319079	1.43392	0.654843	0.375957	0.132763	0.0751853	<LOD	<LOD
Schwein6		Schwein6	4	6	1	sEH-i		3.59377	<LOD	0.48025	<LOD	<LOD	2.14637	<LOD	<LOD	<LOD	7.90392	29.3581	1.0168	2.45144	66.131	0.0972044	0.153993	1.1527	1.59236	0.0573371	0.039914	0.135149	1.62098	<LOD	0.0601849	0.113866	0.188863	1.67031	38.1486	173.768	2.61537	7.95395	0.951727	0.155895	<LOD	0.491005	1.37544	1.02991	0.583164	0.0953045	0.0381979	<LOD	0.133622
Schwein7		Schwein7	5	0	0	placebo		3.47789	<LOD	<LOD	<LOD	<LOD	0.153029	<LOD	<LOD	<LOD	1.75923	11.8616	0.185941	0.690452	22.0445	<LOD	0.0889063	0.41644	0.560154	<LOD	<LOD	0.0598128	0.488316	<LOD	0.0190177	0.0126075	0.0347415	0.629869	16.8477	64.2083	1.56938	2.6794	0.905108	0.117011	<LOD	0.151743	0.413515	0.444814	0.193761	0.066713	0.0244455	<LOD	<LOD
Schwein8		Schwein8	5	6	0	placebo		4.1573	<LOD	0.700388	<LOD	<LOD	2.3865	0.256551	<LOD	<LOD	4.72137	23.8538	0.526689	1.41334	41.8118	0.0937111	0.215472	1.49389	1.50229	<LOD	0.0546943	0.465548	1.17145	<LOD	0.0437058	0.0560313	0.0701405	1.07208	20.7463	71.9371	2.64037	5.90776	0.961907	0.167912	<LOD	0.496896	1.28705	1.13982	0.409517	0.0998801	0.0940846	<LOD	<LOD
Schwein9		Schwein9	6	0	0	placebo		2.82578	<LOD	<LOD	<LOD	<LOD	0.348399	<LOD	<LOD	<LOD	5.24842	22.8416	0.626024	1.67734	35.733	0.11997	0.118872	0.736678	1.56324	<LOD	0.023091	0.116667	0.569565	<LOD	0.0268219	0.0415829	0.078433	0.794979	19.9488	63.1039	1.96937	2.58173	2.25258	0.289397	<LOD	0.411963	0.997221	0.915898	0.362438	0.140928	0.0726243	<LOD	<LOD
Schwein10		Schwein10	6	6	0	placebo		3.17125	<LOD	0.43104	<LOD	<LOD	1.13385	<LOD	<LOD	<LOD	4.37509	17.8826	0.39621	1.00202	24.4351	0.0952907	0.217799	1.55375	2.94485	<LOD	0.0457385	0.125775	0.819989	<LOD	0.0392779	0.0888757	0.166747	1.0255	16.8331	58.3718	1.49477	2.18462	1.44662	0.216076	<LOD	0.566453	0.968774	1.17215	0.375565	0.125076	0.0516521	<LOD	<LOD
Schwein11		Schwein11	7	0	1	sEH-i		3.27315	<LOD	<LOD	<LOD	<LOD	0.174889	<LOD	<LOD	<LOD	0.54397	2.6166	0.0518848	0.172503	7.47883	<LOD	0.0441423	0.161788	0.371057	<LOD	<LOD	0.0116654	0.208269	<LOD	<LOD	<LOD	0.0153911	0.228297	2.95771	16.3388	0.599976	1.16743	0.288849	<LOD	<LOD	0.080647	0.141736	0.256289	0.081588	<LOD	<LOD	<LOD	<LOD
Schwein12		Schwein12	7	6	1	sEH-i		2.72568	<LOD	0.209062	<LOD	<LOD	2.09155	<LOD	<LOD	<LOD	1.04772	4.18474	0.113506	0.399573	12.6847	<LOD	0.0409174	0.316276	0.521834	<LOD	<LOD	0.167152	0.333165	<LOD	<LOD	0.0268515	0.0180234	0.342405	4.52413	25.6769	0.69018	1.28981	0.205712	0.062529	<LOD	0.170787	0.450046	0.349812	0.0773361	<LOD	0.0312575	<LOD	<LOD
Schwein13		Schwein13	8	0	1	sEH-i		3.66121	<LOD	<LOD	<LOD	<LOD	0.0942955	<LOD	<LOD	<LOD	1.61024	6.89934	0.218133	0.447554	22.1745	<LOD	0.0514521	0.318834	0.819441	<LOD	<LOD	0.115794	0.689404	<LOD	<LOD	0.0497867	0.104959	1.18935	8.25162	29.6105	1.26636	1.38078	0.350517	0.0618443	<LOD	0.125985	0.18279	0.311357	0.111484	0.115247	0.0413218	<LOD	<LOD
Schwein14		Schwein14	8	6	1	sEH-i		2.86387	<LOD	1.61172	<LOD	<LOD	2.91914	<LOD	<LOD	0.0950423	5.74914	16.001	0.644542	1.01429	54.8292	<LOD	0.0953607	0.86448	1.69018	<LOD	0.0350701	0.364529	1.21744	<LOD	0.0670098	0.146931	0.192893	1.72407	13.2792	42.1617	1.35517	1.942	0.356721	0.0676847	<LOD	0.422537	1.10843	0.629949	0.110585	0.058149	0.0788227	<LOD	<LOD
Schwein15		Schwein15	9	0	0	placebo		2.26888	<LOD	0.0319583	<LOD	<LOD	0.168446	<LOD	<LOD	<LOD	2.77316	12.4126	0.334687	0.718839	27.4031	<LOD	0.055008	0.255617	0.424348	<LOD	0.0190366	0.457881	0.743742	<LOD	0.0219306	0.038019	0.0363655	0.729671	8.25259	27.9693	1.02798	1.01221	0.332315	0.0570755	<LOD	0.0718682	0.128039	0.24394	0.108966	0.126416	0.0298981	<LOD	<LOD
Schwein16		Schwein16	9	6	0	placebo		4.44234	<LOD	3.65625	<LOD	<LOD	7.53226	<LOD	0.0185838	0.281859	8.83588	24.6507	1.18759	1.38383	46.6228	<LOD	0.132999	1.29864	1.59767	<LOD	0.089164	0.150816	1.57364	<LOD	0.0679685	0.176089	0.166894	1.6999	10.3393	31.5223	1.11214	1.38587	0.228643	0.061053	<LOD	1.5371	0.763385	1.78184	0.087861	0.0310171	0.0608907	<LOD	<LOD
Schwein17		Schwein17	10	0	1	sEH-i		5.50417	<LOD	<LOD	<LOD	<LOD	0.185132	<LOD	<LOD	<LOD	1.57379	6.97562	0.206413	0.479666	16.8286	<LOD	0.042224	0.21814	0.546131	<LOD	<LOD	0.0958251	0.446479	<LOD	<LOD	0.0180133	0.0745946	0.796093	8.09699	29.9568	1.2791	2.0301	0.444242	0.0803147	<LOD	0.121787	0.382097	0.330875	0.119799	0.0974607	0.0393062	<LOD	<LOD
Schwein18		Schwein18	10	6	1	sEH-i		3.12288	<LOD	0.654567	<LOD	<LOD	3.82771	0.276299	<LOD	0.0582955	8.57196	24.7187	1.20299	1.89397	45.597	<LOD	0.0721408	0.621864	1.48086	<LOD	0.0318967	0.417659	1.32761	<LOD	0.0308434	0.103274	0.204499	1.57553	24.0593	101.747	2.58512	6.76643	0.582048	0.0890762	<LOD	0.304076	0.864944	0.627149	0.117392	0.180542	0.109434	<LOD	<LOD
Schwein19		Schwein19	11	0	0	placebo		2.89703	<LOD	<LOD	<LOD	<LOD	0.168505	0.135419	<LOD	<LOD	1.33965	4.77027	0.102541	0.264587	18.1219	<LOD	0.0450128	0.25085	0.601206	<LOD	<LOD	0.336199	0.561394	<LOD	<LOD	0.0363497	0.0765912	0.876262	3.6702	15.2382	0.625738	0.661383	0.204219	0.0662203	<LOD	0.0954405	0.158703	0.283844	0.0823956	0.0281054	0.0145287	<LOD	<LOD
Schwein20		Schwein20	11	6	0	placebo		3.74317	<LOD	0.949431	<LOD	<LOD	3.22386	0.212724	<LOD	<LOD	9.57203	35.1281	1.27096	2.39654	60.7597	<LOD	0.0836476	0.462265	1.08632	<LOD	0.0354014	0.253342	1.51409	<LOD	0.0259906	0.0735479	0.150997	1.28757	11.0578	58.2705	1.45762	2.94399	0.427309	0.091849	<LOD	0.324739	0.481984	0.573647	0.126404	0.12119	0.0714145	<LOD	<LOD
Schwein21								0.462756	0.464066	17.9055	11.612	44.3978	0.421542	5.99847	1.31501	17.5742	0.5823	1.06597	0.580742	1.38976	2.14798	5.7021	1.76504	0.703318	0.511002	2.09484	0.641642	0.473075	0.5827	4.27238	0.695842	0.736933	0.545237	0.794809	0.312042	0.24616	10.5969	3.64066	0.156034	0.416578	0.757419	0.177103	0.22037	0.205339	0.288243	0.0654422	0.362505	0.110696	1.6204
Schwein22		Schwein22	12	6	1	sEH-i		7.92117	<LOD	4.40176	<LOD	<LOD	2.21528	0.377629	0.0101376	0.200796	9.02194	21.8379	1.17191	1.5301	30.9788	<LOD	<LOD	1.36493	1.64646	<LOD	0.0665978	0.0966282	1.55338	<LOD	0.0327235	0.129775	0.140092	1.48159	22.879	49.6923	1.9068	3.05839	0.208892	0.0413792	<LOD	0.660384	0.586616	0.864205	0.0799424	<LOD	0.0577594	<LOD	<LOD
Schwein23		Schwein23	13	0	0	placebo		6.35798	<LOD	<LOD	<LOD	<LOD	0.11094	<LOD	<LOD	<LOD	0.708958	2.56347	0.0751426	0.261087	11.5027	<LOD	<LOD	0.0986157	0.168462	<LOD	<LOD	0.0106581	0.246775	<LOD	<LOD	0.0142935	0.030973	0.452697	2.03669	9.03741	0.581327	0.637712	<LOD	0.0461883	<LOD	0.037091	0.0432605	0.164989	0.0735586	<LOD	<LOD	<LOD	<LOD
Schwein24		Schwein24	13	6	0	placebo		6.12011	<LOD	0.449166	<LOD	<LOD	2.57026	<LOD	<LOD	0.0607316	1.09923	2.82235	0.107159	0.261332	16.5469	<LOD	0.0596674	0.384242	0.438237	<LOD	0.0206806	0.114999	1.05358	<LOD	<LOD	0.0576299	0.0505998	1.78368	2.63947	9.21004	0.563121	0.587977	<LOD	0.0386626	<LOD	0.235656	0.104492	0.259978	0.0779449	<LOD	0.0129617	<LOD	<LOD
Schwein25		Schwein25	14	0	1	sEH-i		4.36539	<LOD	<LOD	<LOD	<LOD	0.0860063	0.171612	<LOD	<LOD	0.782609	3.84922	0.102247	0.249836	10.1402	<LOD	<LOD	0.17961	0.348606	<LOD	<LOD	0.0287629	0.255591	<LOD	<LOD	<LOD	0.0251738	0.30089	3.23133	13.2573	0.791015	0.705615	0.256857	0.0530417	<LOD	0.0480648	0.0961834	0.195024	0.0651563	0.035217	<LOD	<LOD	<LOD
Schwein26		Schwein26	14	6	1	sEH-i		7.73168	0.242553	0.437787	<LOD	<LOD	1.20736	0.183621	<LOD	<LOD	5.96503	22.4856	0.732412	1.48493	42.2475	<LOD	0.0683556	0.663461	0.719738	<LOD	0.030674	0.0416268	0.592154	<LOD	0.0199171	0.0606749	0.0527054	0.681029	16.6352	56.1145	1.49695	2.83624	0.42249	0.123957	<LOD	0.247838	0.65379	0.431111	0.119746	0.0705229	0.0631779	<LOD	<LOD
Schwein27		Schwein27	15	0	0	placebo		4.56194	<LOD	<LOD	<LOD	<LOD	0.0659859	<LOD	<LOD	<LOD	1.04845	4.71797	0.126839	0.441077	12.7502	<LOD	0.078811	0.344462	0.600198	<LOD	<LOD	0.261549	0.398874	<LOD	<LOD	0.0181663	0.0465534	0.48486	4.70472	19.7008	0.725321	0.911012	0.284829	<LOD	<LOD	0.0680425	0.0999216	0.205	0.0766835	0.0306374	<LOD	<LOD	<LOD
Schwein28		Schwein28	15	6	0	placebo		4.47441	<LOD	<LOD	<LOD	<LOD	0.288923	0.178173	<LOD	<LOD	0.70299	2.68726	0.071458	0.249885	6.13429	<LOD	<LOD	0.38316	0.570716	<LOD	0.0262814	0.128639	0.434991	<LOD	<LOD	0.0270059	0.0522394	0.506152	3.04907	12.3041	0.556269	0.510986	<LOD	0.0417004	<LOD	0.0617587	0.165546	0.182249	0.0752995	<LOD	0.0111118	<LOD	<LOD
Schwein29		Schwein29	17	0	0	placebo		4.82978	<LOD	0.0625738	<LOD	<LOD	0.265651	<LOD	<LOD	<LOD	1.5502	5.81695	0.182211	0.402288	19.624	<LOD	0.0774855	0.426916	1.17342	<LOD	0.0268721	0.227937	0.930034	<LOD	0.0274155	0.0521673	0.108652	1.13504	2.90687	13.1603	0.661708	0.53183	0.267246	0.068069	<LOD	0.09191	0.117263	0.254017	0.0767585	0.0391334	0.0249213	<LOD	<LOD
Schwein30		Schwein30	17	6	0	placebo		5.30675	<LOD	0.401219	<LOD	<LOD	2.13985	0.269868	<LOD	<LOD	2.08542	7.6588	0.253834	0.517259	15.9041	<LOD	0.0638974	0.644582	1.34498	<LOD	0.0279592	0.166101	0.735357	<LOD	0.0266568	0.0729063	0.108248	0.664377	3.70381	13.4742	0.689631	0.598845	0.1604	0.0344519	<LOD	0.183131	0.305039	0.299884	0.052279	0.014716	0.0290432	<LOD	<LOD
Schwein31		Schwein31	18	0	1	sEH-i		4.7589	<LOD	0.0428032	<LOD	<LOD	0.17621	<LOD	<LOD	<LOD	1.4579	4.65777	0.157845	0.285203	20.6264	<LOD	0.0586744	0.463193	0.42817	<LOD	0.0219408	0.0265529	0.663141	<LOD	<LOD	0.0587474	0.0443978	1.01851	6.39899	18.8113	0.814986	0.953677	0.292026	0.0601137	<LOD	0.134667	0.125584	0.286826	0.0991864	0.0647106	<LOD	<LOD	<LOD
Schwein32		Schwein32	18	6	1	sEH-i		5.5649	<LOD	2.56255	<LOD	<LOD	1.79139	0.4251	0.00656135	0.118999	5.96882	19.0002	0.685471	1.36347	33.7552	<LOD	0.0449374	0.919288	0.628689	<LOD	0.0525206	0.257828	1.01212	<LOD	0.0361541	0.100981	0.0850401	0.619132	15.6832	42.5684	0.95135	1.83751	0.441947	0.0759077	<LOD	0.400118	0.456975	0.484461	0.0975575	0.0493923	0.0398104	<LOD	<LOD
Schwein33		Schwein33	19	0	0	placebo		6.91431	<LOD	0.0806177	<LOD	<LOD	0.217261	<LOD	<LOD	<LOD	1.04574	7.11595	0.128075	0.449968	14.1341	<LOD	0.0719109	0.366338	0.875638	<LOD	0.0316561	0.332078	0.693958	<LOD	<LOD	0.0332347	0.0529668	0.70646	4.95652	19.894	0.828167	0.942264	0.267696	0.0596343	<LOD	0.0945909	0.136951	0.280795	0.0737086	0.0425784	0.0213366	<LOD	<LOD
Schwein34		Schwein34	19	6	0	placebo		8.10337	0.207479	0.640751	<LOD	<LOD	1.62714	<LOD	<LOD	0.0800357	0.660262	2.1225	0.0664725	0.300349	9.8918	<LOD	0.0658324	0.422975	0.784656	<LOD	0.0326536	0.308081	1.03705	<LOD	0.0246164	0.0385604	0.054024	0.55068	2.60645	10.4098	0.420525	0.482886	<LOD	0.0414776	<LOD	0.157373	0.171114	0.309806	0.140524	<LOD	0.0197865	<LOD	<LOD
Schwein35		Schwein35	20	0	1	sEH-i		5.60955	<LOD	<LOD	<LOD	<LOD	0.191326	<LOD	<LOD	<LOD	0.910249	3.09256	0.117237	0.252289	11.9572	<LOD	<LOD	0.229744	0.514446	<LOD	<LOD	0.0964795	0.462444	<LOD	<LOD	0.0275489	0.0298114	0.433458	4.24333	12.943	0.685588	0.648787	0.201801	0.0429051	<LOD	0.0452825	0.0398329	0.157027	0.0443545	0.039613	0.0172585	<LOD	<LOD
Schwein36		Schwein36	20	6	1	sEH-i		6.77219	<LOD	0.69304	<LOD	<LOD	2.57313	0.260528	<LOD	<LOD	0.209632	0.259606	0.0155234	<LOD	2.37229	<LOD	0.0442777	0.453564	0.580368	<LOD	0.0227517	0.259909	0.767344	<LOD	<LOD	0.0386625	0.0372841	0.44273	1.16914	4.3332	0.286546	<LOD	<LOD	0.031889	<LOD	0.122697	0.0638078	0.230073	0.0531434	<LOD	0.0121822	<LOD	<LOD
Schwein37		Schwein37	22	0	1	sEH-i		8.75745	1.90586	0.192941	<LOD	<LOD	0.223085	<LOD	0.0403435	0.0328146	5.53138	19.8048	0.796919	1.65815	74.8649	<LOD	0.11106	1.52406	3.44484	0.056766	0.0925837	0.24578	3.51029	<LOD	0.123678	0.217826	0.631294	4.63075	22.2758	80.3149	2.14831	4.84495	0.813267	0.156957	<LOD	0.32856	0.689245	0.582692	0.348405	0.209346	0.0754753	<LOD	0.473709
Schwein38		Schwein38	22	6	1	sEH-i		4.8816	<LOD	0.184386	<LOD	<LOD	0.448636	<LOD	<LOD	<LOD	1.64319	3.14848	0.220105	0.314604	14.1773	<LOD	0.0756666	0.797207	1.46911	<LOD	0.0372361	0.214161	1.29486	<LOD	0.0309764	0.130535	0.284051	1.67177	3.67202	19.7922	0.71649	1.00998	0.207531	0.0545784	<LOD	0.103624	0.229372	0.271095	0.100371	0.0291432	0.0344821	<LOD	<LOD
[truncated: 25 more columns]

## Sheet: Pilot AEPU
Blood concentrations
				0,396564 conversion factor nM ng/ml
	Time (minutes)	Conc in blood 950 (ng/mL)
A1	-5	0
A2	0	11.0953
A3	5	45.3899
A4	35	115.996
A5	65	173.995
A6	121	199.211
A7	185	201.733
A8	240	199.211	STOP INFUSION
A9	255	224.428
A10	270	0.189125
A11	285	0.189125
A12	300	0.189125
A13	330	0.189125

## Sheet: Syst BP
Systemblodtryck (mmHg)
	SBP baseline	SBP 3 h	SBP 6 h	SBP end	MAP baseline	MAP 3 h	MAP 6 h	MAP end	CVP baseline	CVP 3 h	CVP 6 h	CVP end
1. sEH-i 950:1	128	101	110	-	111	79	91	-	23	18	26	-
4. sEH-i 950:2	138	162	100	92	114	88	66	67	-	-	-	-
7. sEH-i 950:3	113	123	106	66	98	106	94	42	25	13	15	13
8. sEH-i 950:4	96	78	95	70	66	52	55	43	14	17	25	20
10. sEH-i 950:5	108	116	-	-	92	99	-	-	13	16	-	-
12. sEH-i 950:6	104	124	-	-	89	110	-	-	16	15	-	-
14. sEH-i 950:7	126	122	104	102	113	107	82	55	17	21	14	17
18. sEH-i 950:8	98	103	106	103	68	58	60	56	14	14	16	17
20. sEH-i 950:9	91	102	119	116	75	72	94	105	11	10	22	15
22. sEH-i 950:10	90	110	88	97	74	94	60	64	15	17	15	15
	SBP baseline	SBP 3 h	SBP 6 h	SBP end	MAP baseline	MAP 3 h	MAP 6 h	MAP end	CVP baseline	CVP 3 h	CVP 6 h	CVP end
2. Placebo:1	99	87	104 (5,5h)	-	81	59	87 (5,5h)	-	15	17	15 (5,5h)	-
5. Placebo:2	133	108	134	130	119	92	124	116	-	-	-	-
6. Placebo:3	116	145	114	130	84	123	88	105	20	23	22	23
9. Placebo:4	102	89	-	-	81	42	-	-	16	11	-	-
11. Placebo:5	93	95	87	86	68	76	65	53	10	4	17	18
13. Placebo:6	107	93	-	-	83	55	-	-	13	25	-	-
15. Placebo:7	96	114	89	113	83	95	67	93	17	14	14	25
17. Placebo:8	107	93	101	108	88	60	65	62	15	18	21	21
19. Placebo:9	103	115	106	102	79	88	71	78	20	12	14	16
23. Placebo:10	-	-	-	-	-	-	-	-	-	-	-	-

## Sheet: Pulm BP
PA-pressure (mmHg)
	SPAP baseline	SPAP 3 h	SPAP 6 h	SPAP end	SPAP max	MPAP baseline	MPAP 3 h	MPAP 6 h	MPAP end	MPAP (vid max SPAP)	PCWP baseline	PCWP 3 h	PCWP 6 h	PCWP end
1. sEH-i 950:1	37	53	57	-	84	32	46	49	-	84	20	17	-	-
4. sEH-i 950:2	42	53	44	47	84	33	47	41	40	66	16	-	17	15
7. sEH-i 950:3	30	66	52	49	73	23	54	43	43	57	17	21	18	-
8. sEH-i 950:4	31	58	53	54	80	28	51	49	48	60	18	19	21	25
10. sEH-i 950:5	30	66	-	-	75	25	55	-	-	47	15	19	-	-
12. sEH-i 950:6	28	82	-	-	73	25	65	-	-	60	18	21	-	-
14. sEH-i 950:7	31	46	42	38	71	26	39	35	30	52	17	15	19	17
18. sEH-i 950:8	30	45	47	57	91	25	41	44	50	62	18	17	19	22
20. sEH-i 950:9	28	53	48	43	70	24	43	42	33	62	14	15	17	16
22. sEH-i 950:10	28	46	36	29	72	21	39	24	24	57
	SPAP baseline	SPAP 3 h	SPAP 6 h	SPAP end	SPAP max	MPAP baseline	MPAP 3 h	MPAP 6 h	MPAP end	MPAP (vid max SPAP)	PCWP baseline	PCWP 3 h	PCWP 6 h	PCWP end
2. Placebo:1	24	52	51 (5,5h)	-	102	18	41	42 (5,5h)	-	59	15	13	-	-
5. Placebo:2	42	69	60	52	100	29	59	48	42	73	14	16	17	21
6. Placebo:3	34	55	47	42	75	31	44	37	34	57	23	23	23	24
9. Placebo:4	33	53	-	-	90	25	47	-	-	60	15	20	-	-
11. Placebo:5	27	54	50	42	?	20	45	43	35	?	14	16	16	16
13. Placebo:6	27	60	-	-	73	21	51	-	-	55	14	20	-	-
15. Placebo:7	29	50	35	45	61	26	44	30	34	55	18	16	17	17
17. Placebo:8	24	50	43	51	98	19	42	37	42	67	12	15	14	15
19. Placebo:9	31	50	46	44	77	26	45	35	35	58	17	18	16	18
23. Placebo:10	-	-	-	-	-	-	-	-	-	-	-	-	-	-

## Sheet: CO
Cardiac output (L/min)
	HR baseline	HR 3 h	HR 6 h	HR end	CO baseline	CO 3 h	CO 6 h	CO end
1. sEH-i 950:1	85	119	120	-	6.1	5.7	-	-
4. sEH-i 950:2	168	162	226	165	-	-	3.1	5.2
7. sEH-i 950:3	103	144	116	160 (0)	3.4	3.1	1.7	0
8. sEH-i 950:4	114	164	162	135	3.9	4.2	2.4	1.4
10. sEH-i 950:5	99	114	-	-	3.8	3.1	-	-
12. sEH-i 950:6	100	141	-	-	2.7	3.2	-	-
14. sEH-i 950:7	97	137	170	163	4.2	3.2	3.2	3.9
18. sEH-i 950:8	100	175	173	147	5.3	5.3	3.3	2.8
20. sEH-i 950:9	118	135	175	150	3.4	3.6	3.3	2.8
22. sEH-i 950:10	99	140	138	130	3.3	3.3	3.2	3.6
	HR baseline	HR 3 h	HR 6 h	HR end	CO baseline	CO 3 h	CO 6 h	CO end
2. Placebo:1	100	165	-	-	5.3	6.5	-	-
5. Placebo:2	72	121	168	148	4.5	4.6	4.6	5.3
6. Placebo:3	101	103	118	110	5.4	4.7	3.8	3.8
9. Placebo:4	97	161	-	-	4.9	2.5	-	-
11. Placebo:5	100	116	130	132	2.9	2.3	2.6	2.5
13. Placebo:6	99	195	-	-	3.4	3	-	-
15. Placebo:7	83	131	128	130	2.4	4	3.2	2.8
17. Placebo:8	126	174	160	165	3.4	4.1	3.3	2.4
19. Placebo:9	94	149	141	239	2.6	4.4	3.4	3.7
23. Placebo:10

## Sheet: Mechanics
Lungmekanik (cmH2O)
	PIP baseline	PIP 3 h	PIP 6 h	PIP end	Pplat baseline	Pplat 3 h	Pplat 6 h	Pplat end	Pmedel baseline	Pmedel 3 h	Pmedel 6 h	Pmedel end	TV	AF baseline	AF 3 h	AF 6 h	AF end
1. sEH-i 950:1	19	24	22	-	16	-	18	-	11	12	14	-	320	26	30	30	-
4. sEH-i 950:2	24	26	28	28	-	-	-	-	13	13	14	14	360	40	45	45	45
7. sEH-i 950:3	26	34	28	46	19	28	-	-	12	15	-	-	290	34	39	39	39
8. sEH-i 950:4	24	39	28	37	18	25	-	28	13	16	12	14	270	42	44	44	44
10. sEH-i 950:5	27	44	-	-	22	34	-	-	14	17	-	-	270	46	45	-	-
12. sEH-i 950:6	24	36	-	-	17	33	-	-	14	17	-	-	270	40	40	-	-
14. sEH-i 950:7	25	31	32	30	19	26	27	24	12	14	13	13	290	40	41	40	40
18. sEH-i 950:8	25	31	33	37	16	23	26	29	15	15	15	16	270	42	50	54	54
20. sEH-i 950:9	23	28	28	30	19	22	23	22	12	14	13	14	250	42	42	50	50
22. sEH-i 950:10	25	32	30	29	18	27	21	22	13	14	13	13	280	40	48	48	48
	PIP baseline	PIP 3 h	PIP 6 h	PIP end	Pplat baseline	Pplat 3 h	Pplat 6 h	Pplat end	Pmedel baseline	Pmedel 3 h	Pmedel 6 h	Pmedel end	TV	AF baseline	AF 3 h	AF 6 h	AF end
2. Placebo:1	19	29	30	-	15	-	-	-	9	12	16	-	320	28	36	40	-
5. Placebo:2	27	32	30	28	-	-	-	-	13	14	14	13	360	33	27	27	27
6. Placebo:3	23	28	31	29	19	24	-	20	12	14	14	13	440	28	34	34	34
9. Placebo:4	25	36	-	-	16	27	-	-	13	15	-	-	270	42	51	-	-
11. Placebo:5	28	38	35	33	23	33	27	28	13	15	15	14	260	45	48	48	48
13. Placebo:6	26	41	-	-	17	33	-	-	13	18	-	-	270	40	46	-	-
15. Placebo:7	26	30	28	27	22	28	21	-	15	14	13	13	270	42	44	44	44
17. Placebo:8	25	35	34	39	17	24	25	28	12	15	14	16	240	40	50	50	50
19. Placebo:9	24	27	25	37	19	22	22	23	13	14	12	17	260	44	48	48	48
23. Placebo:10	-	-	-	-	-	-	-	-	-	-	-	-	-	-	-	-	-

## Sheet: P F
PaO2/FiO2 (P/F-kvot)
	PaO2 baseline	PaO2 3 h	PaO2 6 h	PaO2 end	FiO2 baseline	FiO2 3 h	FiO2 6 h	FiO2 end	PaO2/FiO2 baseline	PaO2/FiO2 3h	PaO2/FiO2 6h	PaO2/FiO2 end	P/F 3h - baseline	P/F 6h - baseline	P/F 9h- baseline
1. sEH-i 950:1	29.1	19.3	18.5	-	0.4	0.4	0.4	-	72.75	48.25	46.25	-	-24.5	-26.5
4. sEH-i 950:2	26.1	16.7	14.7	12.2	0.4	0.4	0.4	0.4	65.25	41.75	36.75	30.5	-23.5	-28.5	-34.75
7. sEH-i 950:3	28.2	9	8.7	4.4	0.4	0.4	0.8	1	70.5	22.5	10.875	4.4	-48	-59.625	-66.1
8. sEH-i 950:4	28.9	8.1	9.4	8.7	0.4	0.5	0.7	1	72.25	16.2	13.4286	8.7	-56.05	-58.8214	-63.55
10. sEH-i 950:5	24.7	7.3	6.8	-	0.4	0.4	1	-	61.75	18.25	6.8	-	-43.5	-54.95
12. sEH-i 950:6	29.9	14.7	7.9	-	0.4	0.4	0.4	-	74.75	36.75	19.75	-	-38	-55
14. sEH-i 950:7	29.5	22.1	19.6	19.9	0.4	0.4	0.4	0.4	73.75	55.25	49	49.75	-18.5	-24.75	-24
18. sEH-i 950:8	28.6	20.1	12.3	13.4	0.4	0.5	0.5	0.8	71.5	40.2	24.6	16.75	-31.3	-46.9	-54.75
20. sEH-i 950:9	29.2	17	11.8	12	0.4	0.4	0.5	0.5	73	42.5	23.6	24	-30.5	-49.4	-49
22. sEH-i 950:10	26.8	22.7	18.6	19.5	0.4	0.4	0.4	0.4	67	56.75	46.5	48.75	-10.25	-20.5	-18.25
	PaO2 baseline	PaO2 3 h	PaO2 6 h	PaO2 end	FiO2 baseline	FiO2 3 h	FiO2 6 h	FiO2 end	PaO2/FiO2 baseline	PaO2/FiO2 3h	PaO2/FiO2 6h	PaO2/FiO2 end	#VALUE!	#VALUE!
2. Placebo:1	26.2	11.7	11.1	-	0.4	0.4	0.4	-	65.5	29.25	27.75	-	-36.25	-37.75
5. Placebo:2	29.1	17.8	17.8	-	0.4	0.4	0.4	-	72.75	44.5	44.5	-	-28.25	-28.25
6. Placebo:3	25.9	21.2	21.7	18.6	0.4	0.4	0.4	0.4	64.75	53	54.25	46.5	-11.75	-10.5	-18.25
9. Placebo:4	28.2	6.3	-	-	0.4	1	-	-	70.5	6.3	-	-	-64.2
11. Placebo:5	27.5	9.3	10	14.1	0.4	0.4	0.4	0.5	68.75	23.25	25	28.2	-45.5	-43.75	-40.55
13. Placebo:6	27.8	7.1	-	-	0.4	0.5	-	-	69.5	14.2	-	-	-55.3
15. Placebo:7	29	26.2	26.2	25.5	0.4	0.4	0.4	0.4	72.5	65.5	65.5	63.75	-7	-7	-8.75
17. Placebo:8	25	15.4	13.9	18.4	0.4	0.6	0.55	0.6	62.5	25.6667	25.2727	30.6667	-36.8333	-37.2273	-31.8333
19. Placebo:9	26.1	19.8	15.7	18.7	0.4	0.4	0.4	0.4	65.25	49.5	39.25	46.75	-15.75	-26	-18.5
23. Placebo:10	-	-	-	-	-	-	-	-	-	-	-	-

## Sheet: Bloodgas
Partialtryck (kPa)
	PaO2 Baseline	PaO2 3 h	PaO2 6 h	PaO2 end	PaCO2 baseline	PaCO2 3 h	PaCO2 6 h	PaCO2 end	Ven. sat baseline	Ven. sat 3 h	Ven. sat 6 h	Ven. sat end
1. sEH-i 950:1	29.1	19.3	18.5	-	5.7	6.5	5.5	-	75	-	73	-
4. sEH-i 950:2	26.1	16.7	14.7	12.2	4.8	5.2	4.4	4.4	74	58	68	70
7. sEH-i 950:3	28.2	9	8.7	4.4	3.9	5.7	6.3	7.3	76	62	44	-
8. sEH-i 950:4	28.9	8.1	9.4	8.7	5.1	6.9	8	6.4	69	49	46	19
10. sEH-i 950:5	24.7	7.3	6.8	-	4.8	7.7	9.4	-	71	34	7	-
12. sEH-i 950:6	29.9	14.7	7.9	-	5.1	5.8	8	-	65	74	10	-
14. sEH-i 950:7	29.5	22.1	19.6	19.9	4.6	4.9	5.1	5.3	61	69	57	69
18. sEH-i 950:8	28.6	20.1	12.3	13.4	5.2	5.9	5.9	6.1	?	79	59	54
20. sEH-i 950:9	29.2	17	11.8	12	4.9	6.6	6.2	4.8	73	74	57	58
22. sEH-i 950:10	26.8	22.7	18.6	19.5	4.7	5.6	5.3	4.8	66	62	45	56
	PaO2 Baseline	PaO2 3 h	PaO2 6 h	PaO2 end	PaCO2 baseline	PaCO2 3 h	PaCO2 6 h	PaCO2 end	Ven. sat baseline	Ven. sat 3 h	Ven. sat 6 h	Ven. sat end
2. Placebo:1	26.2	11.7	11.1	-	6.1	6.7	6	-	82	-	65	-
5. Placebo:2	29.1	17.8	17.8	-	4.5	4.2	5.8	-	72	73	76	77
6. Placebo:3	25.9	21.2	21.7	18.6	3.8	4.4	4	4.4	72	67	54	48
9. Placebo:4	28.2	6.3	-	-	5	5.6	-	-	72	33	-	-
11. Placebo:5	27.5	9.3	10	14.1	4.3	5.5	6.1	5.9	63	40	48	49
13. Placebo:6	27.8	7.1	-	-	5.6	7.1	-	-	75	20	-	-
15. Placebo:7	29	26.2	26.2	25.5	4.6	5.6	5	4.5	48	63	70	55
17. Placebo:8	25	15.4	13.9	18.4	4.6	5.6	6.5	6.6	62	70	62	57
19. Placebo:9	26.1	19.8	15.7	18.7	4.8	5.3	5.2	3.9	40	64	59	59
23. Placebo:10	-	-	-	-	-	-	-	-	-	-	-	-

## Sheet: Weight temp
Vikt (kg), temp (°C)
	Vikt	Temp baseline	Temp 3 h	Temp 6 h	Temp end
1. sEH-i 950:1	40	38.8	38.9	38.7	-
4. sEH-i 950:2	39.5	39.7	39.6	40.3	39.6
7. sEH-i 950:3	31	37.8	37.5	37.4	38.2
8. sEH-i 950:4	30	38.3	38.3	38.2	38
10. sEH-i 950:5	30	38.8	38.1	-	-
12. sEH-i 950:6	29	37.9	37.6	-	-
14. sEH-i 950:7	29	39.5	39.3	39.1	40.2
18. sEH-i 950:8	30	38.1	37.8	38.3	37.7
20. sEH-i 950:9	25	38.1	38.8	39.8	40.5
22. sEH-i 950:10	31	39.2	39.2	40.5	40.6
	Vikt	Temp baseline	Temp 3 h	Temp 6 h	Temp end
2. Placebo:1	42	38.2	38.7	38.9	-
5. Placebo:2	39	38.3	39	39.9	40.1
6. Placebo:3	48	39.7	40.9	40.6	41.4
9. Placebo:4	30	38.8	39.1	-	-
11. Placebo:5	27	39.8	38.9	-	37.8
13. Placebo:6	29	38.6	38.9	-	-
15. Placebo:7	28	38.9	38.5	37.3	38.9
17. Placebo:8	28	39.6	38.9	38.7	38.1
19. Placebo:9	28	40.7	40.7	41.4	40.7
23. Placebo:10	22	-	-	-	-

[truncated: 2 more sheets: Mortality Swedish, Histology]
